# Supplementary material for: Delineating the interplay between oncogenic pathways and immunity in anaplastic Wilms tumors
Source: Nat Commun. 2023 Nov 30;14:7884. doi: 10.1038/s41467-023-43290-3 (PMC10689851; doi:10.1038/s41467-023-43290-3)
Supplement: Supplementary file 3 — Supplementary Data 1 [file 41467_2023_43290_MOESM3_ESM.xlsx]

## Sheet: Data S1
Clinicopathological data of 21 Wilms tumors treated in France through the SIOP protocol 2001
Patient ID	Sample ID	Has_RNAseq	Has_WES	Overall Stage	Histology type	Risk	Category	RFS	RFS.time (Months)	RFS.time (Years)	OS	OS.time (Years)	TP53 gene (NM_001276697) mutations	TMB/exome	CD3 count /10 HPF	CD8 count /10 HPF
P1	PED-05T	No	Yes	IV	Diffuse anaplasia	High Risk	Metastatic	1	1.3	0.108333	1	0.49589	Exon 6: [chr17_757403; c.519delC; p.I173fs; frameshift deletion; C/ -]	17	22	21
P2	PED-09T	Yes	Yes	III	Diffuse anaplasia	High Risk	Localized	0	49.4	4.11667	0	4.06027	No	13	500	350
P3	PED-10T	Yes	Yes	II	Diffuse anaplasia	High Risk	Localized	0	82.87	6.90583	0	6.81096	No	14
P4	PED-11T	Yes	Yes	IV	Diffuse anaplasia	High Risk	Metastatic	1	2.1	0.175	1	0.906849	Exon 6: [chr17_7574012; c.537_538del; p.179_180del; frameshift deletion; GC/ --]	10
P5	PED-13T	No	Yes	III	Diffuse anaplasia	High Risk	Localized	1	3.9	0.325	1	0.443836	Exon 6 : [chr17_7574002; c.G548C; p.R183P; nonsynonymous SNV; G/C]	11	136	30
P6	PED-14T	Yes	Yes	III	Diffuse anaplasia	High Risk	Localized	0	69.53	5.79417	0	5.71507	No	18	112	50
P7	PED-17T	Yes	Yes	II	Diffuse anaplasia	High Risk	Localized	1	17.07	1.4225	1	1.59452	Exon 1 : [chr17_7578461 c.G469T p.V157F nonsynonymous SNV G/T]	11
P8	PED-18T	Yes	Yes	IV	Diffuse anaplasia	High Risk	Metastatic	1	5.6	0.466667	1	1.02466	Exon 2: [chr17_7578263; c.C586T; p.R196X; stopgain SNV; C/T]	14	69	45
P9	PED-19T	Yes	Yes	III	Diffuse anaplasia	High Risk	Localized	1	8.47	0.705833	1	0.983562	Exon 6 : [chr17_7574002; c.G548C; p.R183P; nonsynonymous SNV; G/C]	17
P10	PED-21T	Yes	Yes	IV	Focal anaplasia	Intermediate Risk	Metastatic	0	88.47	7.3725	0	7.27123	No	27	380	180
P11	PED-22T	Yes	Yes	III	Focal anaplasia	Intermediate Risk	Localized	0	21.67	1.80583	0	1.78082	No	6
P12	PED-23T	Yes	Yes	III	Focal anaplasia	Intermediate Risk	Localized	0	33.37	2.78083	0	2.74247	No	13
P13		No	No	IV	Diffuse anaplasia	High Risk	Metastatic	1	6.67	0.555833	1	0.731507	Exon 2: [chr17_7578210; probably damaging; A/G]		51	29
P14		No	No	II	Diffuse anaplasia	High Risk	Localized	0	85.2	7.1	0	7.00274	Exon 6 [chr17_7574004; 17:g.7574002_7574003delG; p.R183fs; Frame_Shift_Del ; G/- ]
P15		No	No	II	Diffuse anaplasia	High Risk	Localized	1	89.67	7.4725	0	7.36986	No
P16		No	No	III	Diffuse anaplasia	High Risk	Localized	0	65.27	5.43917	0	5.36438	Exon 3 : [chr17_7577552; p.M243I; probably damaging; G/A]		74	24
P17		No	No	I	Diffuse anaplasia	High Risk	Localized	0	34.43	2.86917	0	2.83014	Exon 6 : [chr17_7574002; c.G548C; p.R183P; nonsynonymous SNV; G/C]
P18		No	No	III	Diffuse anaplasia	High Risk	Localized	0	106.13	8.84417	0	8.72329	Exon 1 [chr17_7578460; p.V157G; probably damaging; T/G]		107	43
P19		No	No	III	Diffuse anaplasia	High Risk	Localized	0	110.63	9.21917	0	9.09315	No		350	320
P20		No	No	I	Diffuse anaplasia	High Risk	Localized	0	71.33	5.94417	0	5.86301	No		150	37
P21		No	No	III	Focal anaplasia	Intermediate Risk	Localized	0	19.63	1.63583	0	1.50137	No
