# Supplementary material for: Delineating the interplay between oncogenic pathways and immunity in anaplastic Wilms tumors
Source: Nat Commun. 2023 Nov 30;14:7884. doi: 10.1038/s41467-023-43290-3 (PMC10689851; doi:10.1038/s41467-023-43290-3)
Supplement: Supplementary file 5 — Supplementary Data 3 [file 41467_2023_43290_MOESM5_ESM.xlsx]

## Sheet: Data S3
Summarization of a mixed kidney cancer cohort with 95 randomly selected cases.
Sample ID	Type	Subtype	Cohort
CCRCCrna_11T	Tumor	ccRCC	PSL
CCRCCrna_15T	Tumor	ccRCC	PSL
CCRCCrna_17T	Tumor	ccRCC	PSL
CCRCCrna_27T	Tumor	ccRCC	PSL
CCRCCrna_29T	Tumor	ccRCC	PSL
CCRCCrna_30T	Tumor	ccRCC	PSL
CCRCCrna_31T	Tumor	ccRCC	PSL
CCRCCrna_32T	Tumor	ccRCC	PSL
CCRCCrna_9T	Tumor	ccRCC	PSL
ccRCCr_156T1	Tumor	ccRCC	PSL
PED-10T	Tumor	DAWT	SFCE
PED-11T	Tumor	DAWT	SFCE
PED-14T	Tumor	DAWT	SFCE
PED-17T	Tumor	DAWT	SFCE
PED-18T	Tumor	DAWT	SFCE
PED-19T	Tumor	DAWT	SFCE
PED-21T	Tumor	FAWT	SFCE
PED-22T	Tumor	FAWT	SFCE
PED-23T	Tumor	FAWT	SFCE
PED-09T	Tumor	DAWT	SFCE
KIRP-3466-01A	Tumor	PRCC	TCGA
KIRP-3467-01A	Tumor	PRCC	TCGA
KIRP-3468-01A	Tumor	PRCC	TCGA
KIRP-3471-01A	Tumor	PRCC	TCGA
KIRP-3472-01A	Tumor	PRCC	TCGA
KIRP-3473-01A	Tumor	PRCC	TCGA
KIRP-3925-01A	Tumor	PRCC	TCGA
KIRP-3926-01A	Tumor	PRCC	TCGA
KIRP-4103-01A	Tumor	PRCC	TCGA
KIRP-4104-01A	Tumor	PRCC	TCGA
KIRP-4113-01A	Tumor	PRCC	TCGA
KIRP-4114-01A	Tumor	PRCC	TCGA
KIRP-4115-01A	Tumor	PRCC	TCGA
KIRP-4116-01A	Tumor	PRCC	TCGA
KIRP-4117-01A	Tumor	PRCC	TCGA
KIRC-3306-01A	Tumor	ccRCC	TCGA
KIRC-3307-01A	Tumor	ccRCC	TCGA
KIRC-3308-01A	Tumor	ccRCC	TCGA
KIRC-3311-01A	Tumor	ccRCC	TCGA
KIRC-3316-01A	Tumor	ccRCC	TCGA
KIRC-3317-01A	Tumor	ccRCC	TCGA
KIRC-3319-01A	Tumor	ccRCC	TCGA
KIRC-3320-01A	Tumor	ccRCC	TCGA
KIRC-3322-01A	Tumor	ccRCC	TCGA
KIRC-3323-01A	Tumor	ccRCC	TCGA
KIRC-3324-01A	Tumor	ccRCC	TCGA
KIRC-3325-01A	Tumor	ccRCC	TCGA
KIRC-3326-01A	Tumor	ccRCC	TCGA
KIRC-3328-01A	Tumor	ccRCC	TCGA
KIRC-3329-01A	Tumor	ccRCC	TCGA
KICH-8323-01A	Tumor	ChRCC	TCGA
KICH-8326-01A	Tumor	ChRCC	TCGA
KICH-8327-01A	Tumor	ChRCC	TCGA
KICH-8328-01A	Tumor	ChRCC	TCGA
KICH-8329-01A	Tumor	ChRCC	TCGA
KICH-8330-01A	Tumor	ChRCC	TCGA
KICH-8331-01A	Tumor	ChRCC	TCGA
KICH-8332-01A	Tumor	ChRCC	TCGA
KICH-8333-01A	Tumor	ChRCC	TCGA
KICH-8334-01A	Tumor	ChRCC	TCGA
KICH-8335-01A	Tumor	ChRCC	TCGA
KICH-8336-01A	Tumor	ChRCC	TCGA
KICH-8337-01A	Tumor	ChRCC	TCGA
KICH-8338-01A	Tumor	ChRCC	TCGA
KICH-8339-01A	Tumor	ChRCC	TCGA
SRR1274466	Tumor	DAWT	TARGET
SRR1285635	Tumor	DAWT	TARGET
SRR1274450	Tumor	DAWT	TARGET
SRR1285668	Tumor	DAWT	TARGET
SRR1274464	Tumor	DAWT	TARGET
SRR1274476	Tumor	DAWT	TARGET
SRR1329257	Tumor	DAWT	TARGET
SRR1285671	Tumor	DAWT	TARGET
SRR1274435	Tumor	DAWT	TARGET
SRR1285618	Tumor	DAWT	TARGET
SRR1274442	Tumor	DAWT	TARGET
SRR1274416	Tumor	DAWT	TARGET
SRR1285634	Tumor	DAWT	TARGET
SRR1274479	Tumor	DAWT	TARGET
SRR1274418	Tumor	DAWT	TARGET
SRR1274414	Tumor	FHWT	TARGET
SRR1285638	Tumor	FHWT	TARGET
SRR1285664	Tumor	FHWT	TARGET
SRR1274483	Tumor	FHWT	TARGET
SRR1274478	Tumor	FHWT	TARGET
SRR1285659	Tumor	FHWT	TARGET
SRR1274469	Tumor	FHWT	TARGET
SRR1285655	Tumor	FHWT	TARGET
SRR1285646	Tumor	FHWT	TARGET
SRR1285669	Tumor	FHWT	TARGET
SRR1274417	Tumor	FHWT	TARGET
SRR1285648	Tumor	FHWT	TARGET
SRR1329256	Tumor	FHWT	TARGET
SRR1274446	Tumor	FHWT	TARGET
SRR1274429	Tumor	FHWT	TARGET
Abbreviation:
SFCE, Société Française du Cancer de l’Enfant;
TARGET, Therapeutically Applicable Research to Generate Effective Treatments;
TCGA, The Cancer Genome Atlas;
PSL, Pitié-Salpêtrière Hospital;
DAWT, diffuse anaplastic Wilms tumor;
FAWT, focal anaplastic Wilms tumor;
FHWT, favorable histology Wilms tumor;
ChRCC, chromophobe renal cell carcinoma;
ccRCC, clear cell renal cell carcinoma;
PRCC, papillary renal cell carcinoma
