# Supplementary material for: Delineating the interplay between oncogenic pathways and immunity in anaplastic Wilms tumors
Source: Nat Commun. 2023 Nov 30;14:7884. doi: 10.1038/s41467-023-43290-3 (PMC10689851; doi:10.1038/s41467-023-43290-3)
Supplement: Supplementary file 6 — Supplementary Data 4 [file 41467_2023_43290_MOESM6_ESM.xlsx]

## Sheet: Data S4
Tumor purity and TP53 alterations in TARGET-WT cohort
Sample ID	TP53 Mut	TP53 Loss	Histology	Tumor Purity	Exclude
SRR1274413	No	No	FHWT	0.974206	No
SRR1274414	No	No	FHWT	0.934904	No
SRR1274415	No	No	FHWT	0.950515	No
SRR1274416	Yes	No	DAWT	0.977034	No
SRR1274417	No	No	FHWT	0.979783	No
SRR1274418	No	No	DAWT	0.970434	No
SRR1274419	No	No	FHWT	0.925957	No
SRR1274420	No	Yes	FHWT	0.983025	Yes
SRR1274421	No	No	DAWT	0.989735	Yes
SRR1274422	No	No	FHWT	0.925437	No
SRR1274423	No	No	FHWT	0.862349	No
SRR1274424	No	Yes	DAWT	0.970029	No
SRR1274425	Yes	Yes	DAWT	0.965715	No
SRR1274426	No	No	FHWT	0.917326	No
SRR1274427	Yes	Yes	DAWT	0.986886	Yes
SRR1274428	No	No	FHWT	0.965897	No
SRR1274429	No	No	FHWT	0.93129	No
SRR1274430	No	No	FHWT	0.905722	No
SRR1274431	No	No	FHWT	0.908345	No
SRR1274434	No	Yes	FHWT	0.97073	No
SRR1274435	Yes	Yes	DAWT	0.944621	No
SRR1274436	No	No	FHWT	0.87835	No
SRR1274437	No	No	FHWT	0.957219	No
SRR1274438	No	No	FHWT	0.960641	No
SRR1274440	No	No	FHWT	0.952454	No
SRR1274441	No	No	FHWT	0.936713	No
SRR1274442	Yes	Yes	DAWT	0.97073	No
SRR1274443	No	Yes	FHWT	0.98284	Yes
SRR1274444	No	No	FHWT	0.949107	No
SRR1274445	No	No	FHWT	0.852903	No
SRR1274446	No	No	FHWT	0.934801	No
SRR1274448	No	No	FHWT	0.98793	Yes
SRR1274449	No	No	FHWT	0.939844	No
SRR1274450	Yes	Yes	DAWT	0.948048	No
SRR1274451	No	No	FHWT	0.973252	No
SRR1274452	No	No	FHWT	0.892857	No
SRR1274453	No	No	FHWT	0.920183	No
SRR1274454	Yes	Yes	DAWT	0.982786	Yes
SRR1274455	No	No	DAWT	0.793322	No
SRR1274456	No	No	FHWT	0.968415	No
SRR1274457	No	No	FHWT	0.981292	Yes
SRR1274458	No	No	FHWT	0.982441	Yes
SRR1274459	Yes	Yes	DAWT	0.979517	No
SRR1274460	No	No	DAWT	0.951581	No
SRR1274461	No	No	FHWT	0.972449	No
SRR1274463	No	No	FHWT	0.950377	No
SRR1274464	No	Yes	DAWT	0.95944	No
SRR1274465	No	No	FHWT	0.916239	No
SRR1274466	Yes	Yes	DAWT	0.960735	No
SRR1274468	Yes	Yes	DAWT	0.910022	No
SRR1274469	No	No	FHWT	0.949797	No
SRR1274470	No	No	FHWT	0.980217	Yes
SRR1274471	No	No	FHWT	0.930492	No
SRR1274472	No	No	FHWT	0.917017	No
SRR1274473	Yes	Yes	DAWT	0.953607	No
SRR1274474	No	No	FHWT	0.820174	No
SRR1274476	Yes	Yes	DAWT	0.965247	No
SRR1274477	No	Yes	FHWT	0.987764	Yes
SRR1274478	No	No	FHWT	0.948709	No
SRR1274479	Yes	Yes	DAWT	0.957025	No
SRR1274480	No	Yes	FHWT	0.967533	No
SRR1274481	No	No	FHWT	0.981715	Yes
SRR1274482	No	No	FHWT	0.952389	No
SRR1274483	No	No	FHWT	0.956558	No
SRR1274484	No	No	FHWT	0.971734	No
SRR1274486	No	No	FHWT	0.949373	No
SRR1285615	No	No	FHWT	0.897532	No
SRR1285617	No	No	FHWT	0.967544	No
SRR1285618	No	No	DAWT	0.920454	No
SRR1285619	No	No	FHWT	0.980422	Yes
SRR1285621	No	No	FHWT	0.947293	No
SRR1285622	No	Yes	DAWT	0.943329	No
SRR1285623	Yes	Yes	DAWT	0.950222	No
SRR1285624	Yes	Yes	DAWT	0.785883	No
SRR1285625	Yes	Yes	DAWT	0.942472	No
SRR1285626	No	No	FHWT	0.936348	No
SRR1285627	Yes	Yes	DAWT	0.945115	No
SRR1285628	No	No	FHWT	0.807985	No
SRR1285629	No	No	DAWT	0.846923	No
SRR1285630	No	No	FHWT	0.925505	No
SRR1285631	Yes	No	DAWT	0.997526	Yes
SRR1285632	No	No	FHWT	0.964449	No
SRR1285633	No	Yes	FHWT	0.958028	No
SRR1285634	Yes	Yes	DAWT	0.941776	No
SRR1285635	No	No	DAWT	0.945202	No
SRR1285636	No	No	FHWT	0.980085	Yes
SRR1285637	No	No	FHWT	0.857152	No
SRR1285638	No	No	FHWT	0.978855	No
SRR1285639	No	No	FHWT	0.937685	No
SRR1285640	No	No	DAWT	0.931889	No
SRR1285641	No	No	FHWT	0.930953	No
SRR1285643	No	No	FHWT	0.969923	No
SRR1285644	No	No	DAWT	0.861077	No
SRR1285646	No	No	FHWT	0.963115	No
SRR1285648	No	No	FHWT	0.93782	No
SRR1285649	Yes	Yes	DAWT	0.974107	No
SRR1285652	No	No	FHWT	0.935335	No
SRR1285655	No	No	FHWT	0.939877	No
SRR1285656	No	No	FHWT	0.992045	Yes
SRR1285658	No	Yes	DAWT	0.951124	No
SRR1285659	No	No	FHWT	0.934399	No
SRR1285660	Yes	Yes	DAWT	0.944175	No
SRR1285661	Yes	Yes	DAWT	0.975899	No
SRR1285664	No	No	FHWT	0.932947	No
SRR1285665	Yes	Yes	DAWT	0.973592	No
SRR1285666	Yes	Yes	DAWT	0.982117	Yes
SRR1285668	Yes	Yes	DAWT	0.850557	No
SRR1285669	No	No	FHWT	0.950587	No
SRR1285670	No	No	DAWT	0.992218	Yes
SRR1285671	Yes	Yes	DAWT	0.884415	No
SRR1329251	No	No	FHWT	0.983248	Yes
SRR1329252	Yes	No	DAWT	0.957856	No
SRR1329256	No	No	FHWT	0.803021	No
SRR1329257	Yes	Yes	DAWT	0.84242	No
Abbreviation: DAWT, diffuse anaplastic Wilms tumor; FHWT, favorable histology Wilms tumor
