# Supplementary material for: Delineating the interplay between oncogenic pathways and immunity in anaplastic Wilms tumors
Source: Nat Commun. 2023 Nov 30;14:7884. doi: 10.1038/s41467-023-43290-3 (PMC10689851; doi:10.1038/s41467-023-43290-3)
Supplement: Supplementary file 7 — Supplementary Data 5 [file 41467_2023_43290_MOESM7_ESM.xlsx]

## Sheet: Data S5
Curated compendium of microenvironment genes related to 24 microenvironment cell subsets
Symbol	ENSG	Cell type
ABCB4	ENSG00000005471	B.cells.naive
ADAM28	ENSG00000042980	B.cells.naive
BACH2	ENSG00000112182	B.cells.naive
BCL7A	ENSG00000110987	B.cells.naive
BEND5	ENSG00000162373	B.cells.naive
BRAF	ENSG00000157764	B.cells.naive
CD22	ENSG00000012124	B.cells.naive
CD72	ENSG00000137101	B.cells.naive
CR2	ENSG00000117322	B.cells.naive
GPR18	ENSG00000125245	B.cells.naive
HHEX	ENSG00000152804	B.cells.naive
IL4R	ENSG00000077238	B.cells.naive
ZNF263	ENSG00000006194	B.cells.naive
MEP1A	ENSG00000112818	B.cells.naive
NIPSNAP3B	ENSG00000165028	B.cells.naive
SLC12A1	ENSG00000074803	B.cells.naive
TCL1A	ENSG00000100721	B.cells.naive
ZNF286A	ENSG00000187607	B.cells.naive
BLK	ENSG00000136573	B.cells.memory
IL7	ENSG00000104432	B.cells.memory
NPIPB15	ENSG00000196436	B.cells.memory
SP140	ENSG00000079263	B.cells.memory
TRAF4	ENSG00000076604	B.cells.memory
ABCB9	ENSG00000150967	Plasma.cells
AMPD1	ENSG00000116748	Plasma.cells
ANGPT4	ENSG00000101280	Plasma.cells
ATXN8OS	ENSG00000230223	Plasma.cells
C11orf80	ENSG00000173715	Plasma.cells
CCR10	ENSG00000184451	Plasma.cells
DENND5B	ENSG00000170456	Plasma.cells
EAF2	ENSG00000145088	Plasma.cells
GUSBP11	ENSG00000228315	Plasma.cells
HIST1H2AE	ENSG00000182611	Plasma.cells
HIST1H2BG	ENSG00000187990	Plasma.cells
IGHD	ENSG00000211898	Plasma.cells
IGHE	ENSG00000211891	Plasma.cells
IGLL3P	ENSG00000206066	Plasma.cells
KCNG2	ENSG00000178342	Plasma.cells
LOC100130100	Unknown	Plasma.cells
MAN1A1	ENSG00000111885	Plasma.cells
MANEA	ENSG00000172469	Plasma.cells
MAST1	ENSG00000105613	Plasma.cells
MROH7	ENSG00000184313	Plasma.cells
MZB1	ENSG00000170476	Plasma.cells
PAX7	ENSG00000009709	Plasma.cells
PDK1	ENSG00000152256	Plasma.cells
RASGRP3	ENSG00000152689	Plasma.cells
REN	ENSG00000143839	Plasma.cells
SPAG4	ENSG00000061656	Plasma.cells
ST6GALNAC4	ENSG00000136840	Plasma.cells
TGM5	ENSG00000104055	Plasma.cells
TNFRSF17	ENSG00000048462	Plasma.cells
UGT2B17	ENSG00000197888	Plasma.cells
CD8A	ENSG00000153563	T.cells.CD8
CD8B	ENSG00000172116	T.cells.CD8
CRTAM	ENSG00000109943	T.cells.CD8
TRAV12-2	ENSG00000211789	T.cells.CD8
ANKRD55	ENSG00000164512	T.cells.CD4.naive
ATHL1	ENSG00000142102	T.cells.CD4.naive
DSC1	ENSG00000134765	T.cells.CD4.naive
EPHA1	ENSG00000146904	T.cells.CD4.naive
FLT3LG	ENSG00000090554	T.cells.CD4.naive
GAL3ST4	ENSG00000197093	T.cells.CD4.naive
GALR1	ENSG00000166573	T.cells.CD4.naive
LEF1	ENSG00000138795	T.cells.CD4.naive
MAP4K2	ENSG00000168067	T.cells.CD4.naive
UBASH3A	ENSG00000160185	T.cells.CD4.naive
WNT7A	ENSG00000154764	T.cells.CD4.naive
ZNF204P	ENSG00000204789	T.cells.CD4.naive
ZNF324	ENSG00000083812	T.cells.CD4.naive
EPB41	ENSG00000159023	T.cells.CD4.memory.resting
ETS1	ENSG00000134954	T.cells.CD4.memory.resting
FBXL8	ENSG00000135722	T.cells.CD4.memory.resting
RCAN3	ENSG00000117602	T.cells.CD4.memory.resting
RPL10L	ENSG00000165496	T.cells.CD4.memory.resting
TRAV13-2	ENSG00000211791	T.cells.CD4.memory.resting
CDC25A	ENSG00000164045	T.cells.CD4.memory.activated
IFNG	ENSG00000111537	T.cells.CD4.memory.activated
IL17A	ENSG00000112115	T.cells.CD4.memory.activated
IL26	ENSG00000111536	T.cells.CD4.memory.activated
IL3	ENSG00000164399	T.cells.CD4.memory.activated
IL4	ENSG00000113520	T.cells.CD4.memory.activated
IL9	ENSG00000145839	T.cells.CD4.memory.activated
ORC1	ENSG00000085840	T.cells.CD4.memory.activated
RRP9	ENSG00000114767	T.cells.CD4.memory.activated
SKA1	ENSG00000154839	T.cells.CD4.memory.activated
CHI3L2	ENSG00000064886	T.cells.follicular.helper
CXCL13	ENSG00000156234	T.cells.follicular.helper
CXCR5	ENSG00000160683	T.cells.follicular.helper
FZD3	ENSG00000104290	T.cells.follicular.helper
ICA1	ENSG00000003147	T.cells.follicular.helper
ICOS	ENSG00000163600	T.cells.follicular.helper
IL21	ENSG00000138684	T.cells.follicular.helper
MAP4K1	ENSG00000104814	T.cells.follicular.helper
PASK	ENSG00000115687	T.cells.follicular.helper
PDCD1	ENSG00000188389	T.cells.follicular.helper
SLC7A10	ENSG00000130876	T.cells.follicular.helper
ST8SIA1	ENSG00000111728	T.cells.follicular.helper
TRIB2	ENSG00000071575	T.cells.follicular.helper
TSHR	ENSG00000165409	T.cells.follicular.helper
ZAP70	ENSG00000115085	T.cells.follicular.helper
ZBTB10	ENSG00000205189	T.cells.follicular.helper
BARX2	ENSG00000043039	T.cells.regulatory (Tregs)
CD5	ENSG00000110448	T.cells.regulatory (Tregs)
CD7	ENSG00000173762	T.cells.regulatory (Tregs)
CD70	ENSG00000125726	T.cells.regulatory (Tregs)
CEMP1	ENSG00000205923	T.cells.regulatory (Tregs)
CRISP3	ENSG00000096006	T.cells.regulatory (Tregs)
CTLA4	ENSG00000163599	T.cells.regulatory (Tregs)
EFNA5	ENSG00000184349	T.cells.regulatory (Tregs)
FOXP3	ENSG00000049768	T.cells.regulatory (Tregs)
FRMD8	ENSG00000126391	T.cells.regulatory (Tregs)
HIC1	ENSG00000177374	T.cells.regulatory (Tregs)
HMGB3P30	ENSG00000213652	T.cells.regulatory (Tregs)
KIRREL	ENSG00000183853	T.cells.regulatory (Tregs)
LAIR2	ENSG00000167618	T.cells.regulatory (Tregs)
LILRA4	ENSG00000239961	T.cells.regulatory (Tregs)
LOC126987	Unknown	T.cells.regulatory (Tregs)
NPAS1	ENSG00000130751	T.cells.regulatory (Tregs)
NTN3	ENSG00000162068	T.cells.regulatory (Tregs)
PLCH2	ENSG00000149527	T.cells.regulatory (Tregs)
PMCH	ENSG00000183395	T.cells.regulatory (Tregs)
RYR1	ENSG00000196218	T.cells.regulatory (Tregs)
SEC31B	ENSG00000075826	T.cells.regulatory (Tregs)
KLHL22	ENSG00000099910	T.cells.regulatory (Tregs)
SIT1	ENSG00000137078	T.cells.regulatory (Tregs)
SKAP1	ENSG00000141293	T.cells.regulatory (Tregs)
SSX1	ENSG00000126752	T.cells.regulatory (Tregs)
TRAV21	ENSG00000211801	T.cells.regulatory (Tregs)
TRAV8-6	ENSG00000211795	T.cells.regulatory (Tregs)
TRAV9-2	ENSG00000211793	T.cells.regulatory (Tregs)
TYR	ENSG00000077498	T.cells.regulatory (Tregs)
CDH12	ENSG00000154162	T.cells.gamma.delta
GZMK	ENSG00000113088	T.cells.gamma.delta
TARDBPP1	ENSG00000233402	T.cells.gamma.delta
TRDC	ENSG00000211829	T.cells.gamma.delta
ZNF442	ENSG00000198342	T.cells.gamma.delta
CDHR1	ENSG00000148600	NK.cells.resting
DEFA4	ENSG00000164821	NK.cells.resting
KLRC3	ENSG00000205810	NK.cells.resting
KLRF1	ENSG00000150045	NK.cells.resting
NAALADL1	ENSG00000168060	NK.cells.resting
S1PR5	ENSG00000180739	NK.cells.resting
TEP1	ENSG00000129566	NK.cells.resting
TTC38	ENSG00000075234	NK.cells.resting
ZNF135	ENSG00000176293	NK.cells.resting
CCND2	ENSG00000118971	NK.cells.activated
CDK6	ENSG00000105810	NK.cells.activated
CTSW	ENSG00000172543	NK.cells.activated
GZMA	ENSG00000145649	NK.cells.activated
IL12RB2	ENSG00000081985	NK.cells.activated
KIR2DL1	ENSG00000125498	NK.cells.activated
KIR2DL4	ENSG00000189013	NK.cells.activated
KIR2DS4	ENSG00000221957	NK.cells.activated
KIR3DL2	ENSG00000240403	NK.cells.activated
NCR3	ENSG00000204475	NK.cells.activated
TNFSF14	ENSG00000125735	NK.cells.activated
ASGR1	ENSG00000141505	Monocytes
ASGR2	ENSG00000161944	Monocytes
CCR2	ENSG00000121807	Monocytes
CD1D	ENSG00000158473	Monocytes
CD33	ENSG00000105383	Monocytes
CFP	ENSG00000126759	Monocytes
FCN1	ENSG00000085265	Monocytes
UPK3A	ENSG00000100373	Monocytes
BHLHE41	ENSG00000123095	Macrophages.M0
CHI3L1	ENSG00000133048	Macrophages.M0
COL8A2	ENSG00000171812	Macrophages.M0
CSF1	ENSG00000184371	Macrophages.M0
CXCL5	ENSG00000163735	Macrophages.M0
CYP27A1	ENSG00000135929	Macrophages.M0
DCSTAMP	ENSG00000164935	Macrophages.M0
GPC4	ENSG00000076716	Macrophages.M0
MARCO	ENSG00000019169	Macrophages.M0
MMP9	ENSG00000100985	Macrophages.M0
PLA2G7	ENSG00000146070	Macrophages.M0
PPBP	ENSG00000163736	Macrophages.M0
ACHE	ENSG00000087085	Macrophages.M1
ADAMDEC1	ENSG00000134028	Macrophages.M1
APOL3	ENSG00000128284	Macrophages.M1
APOL6	ENSG00000221963	Macrophages.M1
ARRB1	ENSG00000137486	Macrophages.M1
CCL19	ENSG00000172724	Macrophages.M1
CCL8	ENSG00000108700	Macrophages.M1
CD40	ENSG00000101017	Macrophages.M1
CXCL10	ENSG00000169245	Macrophages.M1
CXCL11	ENSG00000169248	Macrophages.M1
CXCL9	ENSG00000138755	Macrophages.M1
CYP27B1	ENSG00000111012	Macrophages.M1
EBI3	ENSG00000105246	Macrophages.M1
HESX1	ENSG00000163666	Macrophages.M1
MACF1	ENSG00000127603	Macrophages.M1
NOD2	ENSG00000167207	Macrophages.M1
PLA1A	ENSG00000144837	Macrophages.M1
SIGLEC1	ENSG00000088827	Macrophages.M1
SLAMF1	ENSG00000117090	Macrophages.M1
SLC2A6	ENSG00000160326	Macrophages.M1
SOCS1	ENSG00000185338	Macrophages.M1
TLR7	ENSG00000196664	Macrophages.M1
TNFAIP6	ENSG00000123610	Macrophages.M1
TNIP3	ENSG00000050730	Macrophages.M1
CCL14	ENSG00000213494	Macrophages.M2
CCL18	ENSG00000006074	Macrophages.M2
CCL23	ENSG00000167236	Macrophages.M2
CD4	ENSG00000010610	Macrophages.M2
CD68	ENSG00000129226	Macrophages.M2
CLEC4A	ENSG00000111729	Macrophages.M2
CRYBB1	ENSG00000100122	Macrophages.M2
FRMD4A	ENSG00000151474	Macrophages.M2
HRH1	ENSG00000196639	Macrophages.M2
MS4A6A	ENSG00000110077	Macrophages.M2
NME8	ENSG00000086288	Macrophages.M2
NPL	ENSG00000135838	Macrophages.M2
RENBP	ENSG00000102032	Macrophages.M2
WNT5B	ENSG00000111186	Macrophages.M2
ALOX15	ENSG00000161905	Dendritic.cells.resting
C1orf54	ENSG00000118292	Dendritic.cells.resting
CD1A	ENSG00000158477	Dendritic.cells.resting
CD1B	ENSG00000158485	Dendritic.cells.resting
CD1C	ENSG00000158481	Dendritic.cells.resting
CD1E	ENSG00000158488	Dendritic.cells.resting
DHRS11	ENSG00000108272	Dendritic.cells.resting
MMP12	ENSG00000110347	Dendritic.cells.resting
PPFIBP1	ENSG00000110841	Dendritic.cells.resting
RNASE6	ENSG00000169413	Dendritic.cells.resting
SCN9A	ENSG00000169432	Dendritic.cells.resting
TREM2	ENSG00000095970	Dendritic.cells.resting
ARHGAP22	ENSG00000128805	Dendritic.cells.activated
BIRC3	ENSG00000023445	Dendritic.cells.activated
CCL17	ENSG00000102970	Dendritic.cells.activated
CCL22	ENSG00000102962	Dendritic.cells.activated
CD86	ENSG00000114013	Dendritic.cells.activated
CHST7	ENSG00000147119	Dendritic.cells.activated
CLIC2	ENSG00000155962	Dendritic.cells.activated
ETV3	ENSG00000117036	Dendritic.cells.activated
HTR2B	ENSG00000135914	Dendritic.cells.activated
IL12B	ENSG00000113302	Dendritic.cells.activated
MAP3K13	ENSG00000073803	Dendritic.cells.activated
PDCD1LG2	ENSG00000197646	Dendritic.cells.activated
ADAMTS3	ENSG00000156140	Mast.cells.resting
ADRB2	ENSG00000169252	Mast.cells.resting
FAM124B	ENSG00000124019	Mast.cells.resting
FAM174B	ENSG00000185442	Mast.cells.resting
GFI1	ENSG00000162676	Mast.cells.resting
HOXA1	ENSG00000105991	Mast.cells.resting
MS4A2	ENSG00000149534	Mast.cells.resting
GADD45B	ENSG00000099860	Mast.cells.resting
AZU1	ENSG00000172232	Mast.cells.activated
CCL1	ENSG00000108702	Mast.cells.activated
CCL20	ENSG00000115009	Mast.cells.activated
CXCL3	ENSG00000163734	Mast.cells.activated
IL1B	ENSG00000125538	Mast.cells.activated
IL5	ENSG00000113525	Mast.cells.activated
LINC00597	Unknown	Mast.cells.activated
ARVCF	ENSG00000099889	Mast.cells.activated
NOX3	ENSG00000074771	Mast.cells.activated
NTRK1	ENSG00000198400	Mast.cells.activated
TEC	ENSG00000135605	Mast.cells.activated
BCL2A1	ENSG00000140379	Eosinophils
C3AR1	ENSG00000171860	Eosinophils
CCR3	ENSG00000183625	Eosinophils
CLC	ENSG00000105205	Eosinophils
DACH1	ENSG00000165659	Eosinophils
DAPK2	ENSG00000035664	Eosinophils
DEPDC5	ENSG00000100150	Eosinophils
EMR1	ENSG00000174837	Eosinophils
EMR3	ENSG00000131355	Eosinophils
EPN2	ENSG00000072134	Eosinophils
GIPR	ENSG00000010310	Eosinophils
GPR183	ENSG00000169508	Eosinophils
GPR65	ENSG00000140030	Eosinophils
GPR97	ENSG00000182885	Eosinophils
IL5RA	ENSG00000091181	Eosinophils
LRMP	ENSG00000118308	Eosinophils
NR4A3	ENSG00000119508	Eosinophils
OSM	ENSG00000099985	Eosinophils
P2RY10	ENSG00000078589	Eosinophils
P2RY14	ENSG00000174944	Eosinophils
P2RY2	ENSG00000175591	Eosinophils
PDE6C	ENSG00000095464	Eosinophils
PKD2L2	ENSG00000078795	Eosinophils
RGS1	ENSG00000090104	Eosinophils
RNASE2	ENSG00000169385	Eosinophils
RRP12	ENSG00000052749	Eosinophils
SAMSN1	ENSG00000155307	Eosinophils
SMPD3	ENSG00000103056	Eosinophils
SMPDL3B	ENSG00000130768	Eosinophils
TRPM6	ENSG00000119121	Eosinophils
ZNF165	ENSG00000197279	Eosinophils
ZNF222	ENSG00000159885	Eosinophils
AQP9	ENSG00000103569	Neutrophils
BTNL8	ENSG00000113303	Neutrophils
C5AR1	ENSG00000197405	Neutrophils
CDA	ENSG00000158825	Neutrophils
CEACAM3	ENSG00000170956	Neutrophils
CREB5	ENSG00000146592	Neutrophils
CSF3R	ENSG00000119535	Neutrophils
CXCR1	ENSG00000163464	Neutrophils
CXCR2	ENSG00000180871	Neutrophils
FAM212B	ENSG00000197852	Neutrophils
FAM65B	ENSG00000111913	Neutrophils
FCGR3B	ENSG00000162747	Neutrophils
FFAR2	ENSG00000126262	Neutrophils
FPR1	ENSG00000171051	Neutrophils
FPR2	ENSG00000171049	Neutrophils
HAL	ENSG00000084110	Neutrophils
HSPA6	ENSG00000173110	Neutrophils
LST1	ENSG00000204482	Neutrophils
MAK	ENSG00000111837	Neutrophils
MEFV	ENSG00000103313	Neutrophils
MGAM	ENSG00000257335	Neutrophils
MMP25	ENSG00000008516	Neutrophils
MNDA	ENSG00000163563	Neutrophils
MXD1	ENSG00000059728	Neutrophils
NFE2	ENSG00000123405	Neutrophils
P2RY13	ENSG00000181631	Neutrophils
PGLYRP1	ENSG00000008438	Neutrophils
REPS2	ENSG00000169891	Neutrophils
STEAP4	ENSG00000127954	Neutrophils
TNFRSF10C	ENSG00000173535	Neutrophils
TREM1	ENSG00000124731	Neutrophils
TREML2	ENSG00000112195	Neutrophils
VNN2	ENSG00000112303	Neutrophils
VNN3	ENSG00000093134	Neutrophils
ACVRL1	ENSG00000139567	Endothelial cells
APLN	ENSG00000171388	Endothelial cells
BCL6B	ENSG00000161940	Endothelial cells
BMP6	ENSG00000153162	Endothelial cells
BMX	ENSG00000102010	Endothelial cells
CDH5	ENSG00000179776	Endothelial cells
CLEC14A	ENSG00000176435	Endothelial cells
CXorf36	ENSG00000147113	Endothelial cells
EDN1	ENSG00000078401	Endothelial cells
ELTD1	ENSG00000162618	Endothelial cells
EMCN	ENSG00000164035	Endothelial cells
ESAM	ENSG00000149564	Endothelial cells
ESM1	ENSG00000164283	Endothelial cells
HECW2	ENSG00000138411	Endothelial cells
HHIP	ENSG00000164161	Endothelial cells
KDR	ENSG00000128052	Endothelial cells
MMRN1	ENSG00000138722	Endothelial cells
MMRN2	ENSG00000173269	Endothelial cells
MYCT1	ENSG00000120279	Endothelial cells
PALMD	ENSG00000099260	Endothelial cells
PEAR1	ENSG00000187800	Endothelial cells
PGF	ENSG00000119630	Endothelial cells
PLXNA2	ENSG00000076356	Endothelial cells
PTPRB	ENSG00000127329	Endothelial cells
ROBO4	ENSG00000154133	Endothelial cells
SDPR	ENSG00000168497	Endothelial cells
SHANK3	ENSG00000251322	Endothelial cells
SHE	ENSG00000169291	Endothelial cells
TEK	ENSG00000120156	Endothelial cells
TIE1	ENSG00000066056	Endothelial cells
VEPH1	ENSG00000197415	Endothelial cells
VWF	ENSG00000110799	Endothelial cells
COL1A1	ENSG00000108821	Fibroblasts
COL3A1	ENSG00000168542	Fibroblasts
COL6A1	ENSG00000142156	Fibroblasts
COL6A2	ENSG00000142173	Fibroblasts
DCN	ENSG00000011465	Fibroblasts
GREM1	ENSG00000166923	Fibroblasts
PAMR1	ENSG00000149090	Fibroblasts
TAGLN	ENSG00000149591	Fibroblasts
